# Supplementary material for: Synergistic Effects of Compound Dendrobium Candidum and Antihypertensive Medications on Refractory Hypertension in Spontaneously Hypertensive Rats
Source: Cardiol Res Pract. 2026 Mar 11;2026:5582480. doi: 10.1155/crp/5582480 (PMC12977149; doi:10.1155/crp/5582480)
Supplement: Supplementary file 1 — Supporting Information Additional supporting information can be found online in the Supporting Information section. [file CRP-2026-5582480-s001.zip]

Archive with 2 entries (2 files):
- Supplementary Figure S1.pdf
- Supplementary Tables.docx
